# Supplementary material for: Synthesis, Physicochemical Characterization, Antimicrobial Properties, and DFT/ADMET Calculations of Imidazolium-Based Ionic Liquids with a Homologous Series of Oxychlorine Anions
Source: Molecules. 2025 Nov 10;30(22):4346. doi: 10.3390/molecules30224346 (PMC12654788; doi:10.3390/molecules30224346)
Supplement: Supplementary file 1 [file molecules-30-04346-s001.zip]

Archive with 1 entries (1 files):
- molecules-3961296-supplementary.pdf
